# Supplementary material for: Deep-sequence phylogenetics to quantify patterns of HIV transmission in the context of a universal testing and treatment trial – BCPP/Ya Tsie trial
Source: eLife. 2022 Mar 1;11:e72657. doi: 10.7554/eLife.72657 (PMC8912920; doi:10.7554/eLife.72657)
Supplement: Supplementary file 2. [file elife-72657-supp2.zip]

Archive with 1 entries (1 files):
- Supplementary file 2.odt
